# Supplementary material for: Confirmation of biallelic VPS11 variants as a cause of complex dystonic syndrome
Source: Clin Park Relat Disord. 2025 Dec 31;14:100419. doi: 10.1016/j.prdoa.2025.100419 (PMC12808586; doi:10.1016/j.prdoa.2025.100419)
Supplement: Supplementary Data 2 [file mmc2.zip › mmc2.csv]

chr	pos(1-based)	ref	alt	aaref	aaalt	SIFT_score	SIFT_converted_rankscore	SIFT_pred	SIFT4G_score	SIFT4G_converted_rankscore	SIFT4G_pred	Polyphen2_HDIV_score	Polyphen2_HDIV_rankscore	Polyphen2_HDIV_pred	Polyphen2_HVAR_score	Polyphen2_HVAR_rankscore	Polyphen2_HVAR_pred	MutationTaster_score	MutationTaster_rankscore	MutationTaster_pred	MutationTaster_model	MutationTaster_trees_benign	MutationTaster_trees_deleterious	MutationAssessor_score	MutationAssessor_rankscore	MutationAssessor_pred	PROVEAN_score	PROVEAN_converted_rankscore	PROVEAN_pred	VEST4_score	VEST4_rankscore	MetaSVM_score	MetaSVM_rankscore	MetaSVM_pred	MetaLR_score	MetaLR_rankscore	MetaLR_pred	Reliability_index	MetaRNN_score	MetaRNN_rankscore	MetaRNN_pred	M-CAP_score	M-CAP_rankscore	M-CAP_pred	REVEL_score	REVEL_rankscore	MutPred2_score	MutPred2_rankscore	MutPred2_pred
11	119078902	T	G	L	R				0	0.92981	D		0.90572			0.88563														0.9869999885559082	0.99676								0.9066874980926514	0.89916	D	0.136781	0.81866	D			0.9369058012962341	0.96781	PS
11	119078917	G	T	R	L				0.2489999979734421	0.25599	T		0.36634			0.31821														0.777999997138977	0.77414								0.7181999087333679	0.73223	D	0.036091	0.56576	D			0.4666960835456848	0.57851	UC
[truncated: 67 more columns]
